# Supplementary material for: Modulation of Serum Metabolic Profiles by Bifidobacterium breve BBr60 in Obesity: A Randomized Controlled Trial
Source: Foods. 2024 Nov 17;13(22):3655. doi: 10.3390/foods13223655 (PMC11594036; doi:10.3390/foods13223655)
Supplement: Supplementary file 1 [file foods-13-03655-s001.zip]

Archive with 1 entries (1 files):
- foods-3284219-supplementary.pdf
